# Supplementary material for: Toxoplasma gondii harbors a hypoxia-responsive coproporphyrinogen dehydrogenase-like protein
Source: mSphere. 2024 Feb 27;9(3):e00092-24. doi: 10.1128/msphere.00092-24 (PMC10964404; doi:10.1128/msphere.00092-24)
Supplement: Supplemental tables — Primers and Toxoplasma parasites used in this study. [file msphere.00092-24-s0004.xlsx]

## Sheet: Table S1 Primers
Primer Name		Sequence	Comments
CUP416	288640sgRNA.fwd	GTTGAGTGCCTACGTCCCTCGGTTTTAGAGCTAGAAATAGC	forward primer to amplify sgRNA of TgCPDH to facilitate epitope-tagging and gene deletion
P464	sgRNA.rev	AACTTGACATCCCCATTTACCAGAAGGCAAACACC	reverse primer to amplify sgRNA of TgCPDH to facilitate epitope-tagging and gene deletion
CUP 671	288640.5ARM.DHFR	TGTTTCGACAATTTTTAGTTGGCGAAACTTGATTCTGAGTCAAAGAAACTGTCCGCGTTCGTGAAATTCTC	forward primer for amplifying the repair template to knock out TgCPDH
CUP 672	288640.3ARM.DHFR	ATGGGAGATGGCATGGGTGCGAGACAGCGCAGACAACAAGACAGCAGCCACGCTCTAGAACTAGTGGATC	reverse primer for amplifying the repair template to knock out TgCPDH
CUP 684	288640.5ARM.Int.F	CGTTTCTGACTAAGCTGG	forward primer for testing the replacement of the TgCPDH coding sequence by the DHFR resistance cassette at the 5'-end
P169	DHFR_R	CGCTGAGACGATGATTCCTG	reverse primer for testing the replacement of the TgCPDH coding sequence by the DHFR resistance cassette at the 5'-end
P170	DHFR_F	TTAGTCGAACCGGTTAACAC	forward primer for testing the replacement of the TgCPDH coding sequence by the DHFR resistance cassette at the 3'-end
CUP 685	288640.3ARM.Int.R	CGAAAGTGTGACCACTCG	reverse primer for testing the replacement of the TgCPDH coding sequence by the DHFR resistance cassette at the 3'-end
CUP 435	288640.CDS.F	GATTTGCGGATGTGCGTGG	forward primer for testing the loss of TgCPDH in ∆cpdh mutant
CUP 436	288640.CDS.R	CTTCTCAATGCGGGCGAAGG	reverse primer for testing the loss of TgCPDH in ∆cpdh mutant
CUP504	288640.RTPCR.F2	GGTATTCGTGCCAGCAGG	RT PCR forward primer for TgCPDH
CUP505	288640.RTPCR.R2	TACCCGCGCGATCATTCG	RT PCR reverse primer for TgCPDH
CUP 853	225260.RTPCR.F	GCGCGTACTGTCATCACG	RT PCR forward primer for TgRPB1, a DNA-directed RNA polymerase II, as a reference gene for normalization
CUP 854	225260.RTPCR.R	CTTCGCGTGGCGCAAATC	RT PCR reverse primer for TgRPB1, a DNA-directed RNA polymerase II, as a reference gene for normalization
CUP 417	288640.tag.F	GAAAAAAGTGAGAGGTTTTCCACGGAGGCTGCCGCGCTCTGTGAAACGCAACAGATTAAAATTGGAAGTGGAG	forward primer for the epitope-tagging of TgCPDH with smGFP-myc epitope at its C-terminus
CUP 418	288640.tag.R	GCAGACAACAAGACAGCAGCCACGAGGGACGTAGGCACTCAACTCTCTTAGCTCTAGAACTAGTGGATC	reverse primer for the epitope-tagging of TgCPDH with smGFP-myc epitope at its C-terminus
CUP 476	288640.seq.F4	TGTGTGGACTCCGTCTTG	forward primer for testing the integration of smGFP-myc into the 3'-end of TgCPDH gene
CUP 118	smGFP-myc.seq.R	TTGCTCCCCGACAAGAACG	reverse primer for testing the integration of smGFP-myc into the 3'-end of TgCPDH gene
CUP 1054	288640vec.FOR	CGCTCTGTGAAACGCAACAGCCTAGGTACCCGTACGACG	forward primer for amplifying the vector plasmid to assemble pTub-TgCPDH-3xHA overexpression plasmid via Gibson DNA assembly
CUP 1055	288640vec.REV	TTTTGCCAATGGCATCCCATTTTAGATCTAAAAGGGAATTCAAGAAAAAATGC	reverse primer for amplifying the vector plasmid to assemble pTub-TgCPDH-3xHA overexpression plasmid via Gibson DNA assembly
CUP 1052	288640Ins.FOR	AATTCCCTTTTAGATCTAAAATGGGATGCCATTGGCAAAAACG	forward primer for amplifying the TgCPDH gene to assemble pTub-TgCPDH-3xHA overexpression plasmid via Gibson DNA assembly
CUP 1053	288640Ins.REV	ACGTCGTACGGGTACCTAGGCTGTTGCGTTTCACAGAGC	reverse primer for amplifying the TgCPDH gene to assemble pTub-TgCPDH-3xHA overexpression plasmid via Gibson DNA assembly
CUP473	288640.seq.F1	GTTACGCGGCTGGAGTTC	sequencing primer for pTub-TgCPDH-3xHA
CUP474	288640.seq.F2	ACTGACATCCTACTGTCC	sequencing primer for pTub-TgCPDH-3xHA
CUP475	288640.seq.F3	GTATGACGCACACAGACC	sequencing primer for pTub-TgCPDH-3xHA
CUP476	288640.seq.F4	TGTGTGGACTCCGTCTTG	sequencing primer for pTub-TgCPDH-3xHA
CUP500	EcHemN.F2.FOR	AGCAGTTCTCTCGGGTGATTCCTAGGTACCCGTACGACGTC	forward primer for amplifying the 3xHA epitope to assemble the pUC19-EcHemN-3xHA plasmid via Gibson DNA assembly
CUP480	pXP318.F2.REV	AACTAATTACATGACTCGAGTTAGGCATAATCTGGAACATCGTAAGGA	reverse primer for amplifying the 3xHA epitope to assemble the pUC19-EcHemN-3xHA plasmid via Gibson DNA assembly
CUP498	EcHemN.F1.FOR	TCTAAGTTTTAATTACAAAAATGTCTGTACAGCAAATCGACTGG	forward primer for amplifying the EcHemN gene to assemble the pUC19-EcHemN-3xHA plasmid via Gibson DNA assembly
CUP499	EcHemN.F1.REV	ACGTCGTACGGGTACCTAGGAATCACCCGAGAGAACTGCTG	reverse primer for amplifying the EcHemN gene to assemble the pUC19-EcHemN-3xHA plasmid via Gibson DNA assembly
CUP481	pXP318.Vector.FOR	ATGTTCCAGATTATGCCTAACTCGAGTCATGTAATTAGTTATGTCACG	forward primer for amplifying the vector plasmid to assemble the pUC19-EcHemN-3xHA plasmid via Gibson DNA assembly
CUP501	EcHemN.Vector.REV	TCGATTTGCTGTACAGACATTTTTGTAATTAAAACTTAGATTAGATTGCTATGCTTTCTTTCTAATGAG	reverse primer for amplifying the vector plasmid to assemble the pUC19-EcHemN-3xHA plasmid via Gibson DNA assembly
CUP544	HemN.BamHI.F	GATCGGATCCATGTCTGTACAGCAAATCGACTGG	forward primer for cloning EcHemN-3xHA into pUC19 to generate the pUC19-EcHemN-3xHA plasmid
CUP545	HemN.EcoRI.R	GGCCGAATTCTTAGGCATAATCTGGAACATCGTAAGGA	reverse primer for cloning EcHemN-3xHA into pUC19 to generate the pUC19-EcHemN-3xHA plasmid
CUP549	288640sm.XbaI.F	GGCCATGTCTAGAGTCAACGTTGTCAGAGAAAATAGG	forward primer for amplifying the truncated TgCPDH to assemble pUC19-smTgCPDH-3xHA plasmid
CUP548	288640sm.AVRII.R	AATTCCTAGGACCACGGCAAAGCTTGGGCTTCG	reverse primer for amplifying the truncated TgCPDH to assemble pUC19-smTgCPDH-3xHA plasmid

## Sheet: Table S2 Toxoplasma strains
Name	Genetic Background	Comments
RH∆ku80	RH∆ku80∆hxg	Requested from the Carruthers Lab
RH∆ku80::nLuc	RH∆ku80∆hxg::nLuc	Generated in the previous paper
Δcpdh::nLuc	RH∆ku80∆hxgΔcpdh::nLuc	TgCPDH was deleted in RH∆ku80::nLuc
Δcpox::nLuc	RH∆ku80∆hxgΔcpox::nLuc	Generated in the previous paper
ΔcpdhΔcpox::nLuc	RH∆ku80∆hxgΔcpdhΔcpox::nLuc	TgCPDH was deleted in Δcpox::nLuc
ΔcpoxCPOX::nLuc	RH∆ku80∆hxgΔcpoxCPOX::nLuc	Generated in the previous paper
RH∆ku80::TgCPDHmyc	RH∆ku80∆hxg::TgCPDH-smGFP-myc	TgCPDH was endogeneously tagged with a spaghetti monster-myc tag at its 3'-end in RH∆ku80
Δcpox::TgCPDHmyc	RH∆ku80∆hxgΔcpox::TgCPDH-smGFP-myc	TgCPDH was endogeneously tagged with a spaghetti monster-myc tag at its 3'-end in Δcpox
ΔcpoxCPOX::TgCPDHmyc	RH∆ku80∆hxgΔcpoxCPOX::TgCPDH-smGFP-myc	TgCPDH was endogeneously tagged with a spaghetti monster-myc tag at its 3'-end in ΔcpoxCPOX
RH∆ku80::nLuc/pTub-TgCPDHHA	RH∆ku80∆hxg::nLuc/pTub-TgCPDH-3xHA	Overexpression of C-terminally 3xHA epiptope-tagged TgCPDH under Toxoplasma tubulin promoter in RH∆ku80::nLuc
Δcpox::nLuc/pTub-TgCPDHHA	RH∆ku80∆hxgΔcpox::nLuc/pTub-TgCPDH-3xHA	Overexpression of C-terminally 3xHA epiptope-tagged TgCPDH under Toxoplasma tubulin promoter in Δcpox::nLuc
